# Supplementary material for: Design of a Hybrid Inertial and Magnetophoretic Microfluidic Device for CTCs Separation from Blood
Source: Micromachines (Basel). 2021 Jul 26;12(8):877. doi: 10.3390/mi12080877 (PMC8401779; doi:10.3390/mi12080877)
Supplement: Supplementary file 1 [file micromachines-12-00877-s001.zip]

Archive with 1 entries (1 files):
- micromachines-1191279-supplementary.pdf
